# Supplementary material for: Characterisation of GFAP-Expressing Glial Cells in the Dorsal Root Ganglion after Spared Nerve Injury
Source: Int J Mol Sci. 2023 Oct 25;24(21):15559. doi: 10.3390/ijms242115559 (PMC10647921; doi:10.3390/ijms242115559)
Supplement: Supplementary file 1 [file ijms-24-15559-s001.zip]

Archive with 1 entries (1 files):
- ijms-2648839-supplementary.pdf
